# Supplementary material for: Comparative Evaluation of the Antiglycation and Anti-α-Glucosidase Activities of Baicalein, Baicalin (Baicalein 7-O-Glucuronide) and the Antidiabetic Drug Metformin
Source: Pharmaceutics. 2022 Oct 9;14(10):2141. doi: 10.3390/pharmaceutics14102141 (PMC9612222; doi:10.3390/pharmaceutics14102141)
Supplement: Supplementary file 1 [file pharmaceutics-14-02141-s001.zip]

Archive with 1 entries (1 files):
- pharmaceutics-1841170-supplementary.pdf
